# Supplementary material for: Oxamate Attenuates Glycolysis and ER Stress in Silicotic Mice
Source: Int J Mol Sci. 2022 Mar 10;23(6):3013. doi: 10.3390/ijms23063013 (PMC8953611; doi:10.3390/ijms23063013)
Supplement: Supplementary file 1 [file ijms-23-03013-s001.zip]

Archive with 1 entries (1 files):
- ijms-1602744-supplementary.pdf
